# Supplementary material for: Overlap of expression Quantitative Trait Loci (eQTL) in human brain and blood
Source: BMC Med Genomics. 2014 Jun 3;7:31. doi: 10.1186/1755-8794-7-31 (PMC4066287; doi:10.1186/1755-8794-7-31)
Supplement: Additional file 3: Table S4 — Gene lists with overlapping eQTL found for whole blood. Overlapping eQTL genes are given separately for each brain study. [file 1755-8794-7-31-S3.xlsx]

## Sheet: Supplementary_table4.csv
Gibbs	Colantuoni	kim	Liu	Myers	Webster	Zou	Heinzen
IRF5	IRF5	IRF5	IRF5	IRF5	IRF5	IRF5	IRF5
STAMBPL1	STAMBPL1	STAMBPL1	STAMBPL1	STAMBPL1	STAMBPL1	STAMBPL1	STAMBPL1
TMEM176A	TMEM176A	TMEM176A	TMEM176A	TMEM176A	TMEM176A	TMEM176A	TMEM176A
CCDC23	AYTL1	CCDC23	CCDC23	AYTL1	C1orf85	CCDC23	CCDC23
AYTL1	CLEC12A	CLEC12A	CLEC12A	CLEC12A	SPATA20	AYTL1	AYTL1
CLEC12A	ANKDD1A	AYTL1	AYTL1	ANKDD1A	OAS1	CLEC12A	ANKDD1A
ANKDD1A	SPATA20	ANKDD1A	ANKDD1A	SPATA20	CHST13	ANKDD1A	CLEC12A
SPATA20	C1orf85	C1orf85	SPATA20	C1orf85	CHURC1	C1orf85
C1orf85	OAS1	SPATA20	C1orf85	OAS1	RNASET2	SPATA20
OAS1	CHST13	OAS1	OAS1	CHURC1	PAM	OAS1
CHST13	CHURC1	CHST13	CHST13	CHST13	LYZ	CHST13
CHURC1	PAM	CHURC1	CHURC1	PAM	BTNL3	CHURC1
PAM	RNASET2	PAM	PAM	RNASET2	-	PAM
RNASET2	LYZ	RNASET2	RNASET2	BTNL3	KCTD10	RNASET2
LYZ	GSTT1	BTNL3	BTNL3	LYZ	S100P	BTNL3
-	S100P	LYZ	LYZ	-	IL18RAP	LYZ
KCTD10	-	KCTD10	S100P	KCTD10	NQO2	-
GSTT1	CCDC23	GSTT1	-	GSTT1	CLEC12A	KCTD10
S100P	IL18RAP	S100P	KCTD10	S100P	CARD8	GSTT1
VASH1	BTNL3	-	IL18RAP	CCDC23	TIMM10	S100P
IL18RAP	NQO2	VASH1	USMG5	VASH1	SRI	IL18RAP
NQO2	CARD8	IL18RAP	CARD8	IL18RAP	AYTL1	NQO2
USMG5	TIMM10	NQO2	TIMM10	NQO2	VASH1	USMG5
CARD8	DGKQ	CARD8	AC104333.2	USMG5	SKAP2	CARD8
TIMM10	USMG5	TIMM10	VASH1	CARD8	TMEM149	TIMM10
DGKQ	AC104333.2	DGKQ	SKAP2	TIMM10	AMFR	DGKQ
AC104333.2	SRI	USMG5	TMEM149	DGKQ	FAM118A	AC104333.2
AMFR	VASH1	AC104333.2	NQO2	AC104333.2	AC104333.2	SRI
CARD15	SKAP2	SRI	NAPRT1	SRI	ANKDD1A	SKAP2
CBS	NAPRT1	TMEM149	AMFR	SKAP2	CARD15	TMEM149
KIAA1598	CARD15	NAPRT1	CARD15	TMEM149	CYP27A1	VASH1
PAPSS1	WDR48	CARD15	CBS	CARD15	KIAA1598	NAPRT1
FAM118A	TMEM149	WDR48	PAPSS1	NAPRT1	NFXL1	CARD15
PGM5	AMFR	AMFR	KIAA1598	WDR48	CCDC23	WDR48
SRI	CBS	CBS	PGM5	AMFR	PEX6	AMFR
CYP27A1	KIAA1598	KIAA1598	FAM118A	CBS	FHL3	CBS
HOXB2	FAM118A	PGM5	CYP27A1	KIAA1598	VRK3	KIAA1598
PPIL3	PGM5	FAM118A	NFXL1	PAPSS1	PPIL3	PAPSS1
NFXL1	CYP27A1	CYP27A1	STAT6	PGM5	HOXB2	PGM5
PEX6	HOXB2	PPIL3	PPIL3	FAM118A	GSTT1	FAM118A
FHL3	PPIL3	NFXL1	VRK3	HOXB2	TRIM4	PPIL3
STAT6	NFXL1	PEX6	TRIM4	PPIL3	MFN2	CYP27A1
VRK3	PEX6	FHL3	GRINA	CYP27A1	WDR48	NFXL1
TRIM4	PAPSS1	STAT6	FAM119B	NFXL1	FAM119B	PEX6
MFN2	VRK3	PAPSS1	HIP1	PEX6	PAPSS1	FHL3
WDR48	TRIM4	VRK3	LGALS2	STAT6	MTRR	STAT6
GRINA	MFN2	TRIM4	MFN2	VRK3	TUFM	VRK3
FAM119B	GRINA	MFN2	TUFM	TRIM4	LGALS2	TRIM4
BTNL3	FAM119B	GRINA	N4BP2L2	GRINA	N4BP2L2	GRINA
HIP1	HIP1	FAM119B	TACSTD2	FAM119B	CPEB4	FAM119B
TUFM	MTRR	HIP1	PTER	HIP1	HMBOX1	HIP1
LGALS2	TUFM	MTRR	FEZ2	MFN2	CLEC4C	MFN2
SKAP2	LGALS2	SKAP2		MTRR	PTER	MTRR
N4BP2L2	N4BP2L2	TUFM		TUFM	TACSTD2	TUFM
CPEB4	CPEB4	LGALS2		LGALS2	FEZ2	LGALS2
HMBOX1	HMBOX1	N4BP2L2		N4BP2L2	CD36	N4BP2L2
MTRR	CD151	CPEB4		CPEB4	RAP1GAP	CPEB4
CD151	CLEC4C			HMBOX1	CDK5RAP2	HMBOX1
CLEC4C	FEZ2			CD151	NAPSB	CD151
TMEM149	PTER			CLEC4C	PF4V1	PTER
PTER	TACSTD2			PTER	DCTN5	FEZ2
FEZ2	CD36			FEZ2	CD151	TACSTD2
CD36	STAT6			TACSTD2	MYOM2	HOXB2
RAP1GAP	NAPSB			CD36	DGKQ	CD36
TACSTD2	PF4V1			RAP1GAP	LASS5	RAP1GAP
CDK5RAP2	DCTN5			CDK5RAP2	POLR1D	CDK5RAP2
NAPSB	MYOM2			NAPSB	ENC1	NAPSB
DCTN5	CDK5RAP2			DCTN5	MAD2L1BP	PF4V1
MYOM2	LASS5			MYOM2	CDS2	DCTN5
PF4V1	POLR1D			LASS5	NT5C3L	MYOM2
LASS5	KCTD10			POLR1D	STX2	LASS5
POLR1D	ENC1			ENC1	FN3KRP	CLEC4C
ENC1	MAD2L1BP			PF4V1	PLA2G16	POLR1D
MAD2L1BP	CDS2			CDS2	BTN3A2	ENC1
CDS2	NT5C3L			NT5C3L	SIDT2	MAD2L1BP
NT5C3L	STX2			STX2	TAPBPL	CDS2
STX2	PLA2G16			FN3KRP	INPP5E	NT5C3L
FN3KRP	SIDT2			PLA2G16	CRIPT	STX2
PLA2G16	TAPBPL			BTN3A2	SCGB3A1	FN3KRP
SIDT2	CRIPT			SIDT2	ZNF266	PLA2G16
TAPBPL	SCGB3A1			TAPBPL	SMG7	SIDT2
INPP5E	ZNF266			INPP5E	MRVI1	TAPBPL
CRIPT	MRVI1			CRIPT	KRT1	CRIPT
SCGB3A1	SMG7			SCGB3A1	KIAA0892	SCGB3A1
ZNF266				ZNF266	SPNS1	ZNF266
SMG7				SMG7	ZNF641	SMG7
MRVI1				KRT1	NAAA	MRVI1
TSPO				KIAA0892	STAT6	TSPO
KRT1				FPR2	JUP	KRT1
KIAA0892				MAD2L1BP	CTSW	KIAA0892
FPR2				SPNS1	CPSF1	SPNS1
SPNS1				HIST1H2AC	DDT	ZNF641
ZNF641				JUP	RNPEP	NAAA
NAAA				CTSW	C9orf78	CPSF1
CPSF1				CPSF1	VASP	JUP
HIST1H2AC				DDT	VARSL	CTSW
JUP				RNPEP	C1orf57	DDT
CTSW				C9orf78	HIST1H2AC	RNPEP
DDT				VASP	SRXN1	C9orf78
RNPEP				VARSL	C18orf10	C1orf57
C9orf78				C1orf57	PGM5	SRXN1
VASP				SRXN1	FBLN5	VASP
C1orf57				C18orf10	CYP26B1	C18orf10
VARSL				MRVI1	PPP2R5A	VARSL
SRXN1				FBLN5	SLC11A1	INPP5E
C18orf10				PPP2R5A	STYXL1	CYP26B1
FBLN5				SH3D20	SH3D20	PPP2R5A
CYP26B1				CDA	CDA	STYXL1
PPP2R5A				ZNF641	NAPRT1	CDA
SLC11A1				CYP26B1	XRN2	SH3D20
STYXL1				XRN2	DIP2A	FBLN5
SH3D20				DIP2A	RRP12	DIP2A
CDA				RRP12	TAGLN	SLC11A1
DIP2A				TAGLN	TFG	XRN2
NAPRT1				ZFP90	WDR41	RRP12
XRN2				TFG	CLEC2B	FPR2
RRP12				CISD1	CISD1	ZFP90
TAGLN				NAAA	PILRB	TFG
ZFP90				CLEC2B	AC000032.7	CLEC2B
TFG				PILRB	LAP3	CISD1
WDR41				WDR41	SPI1	PILRB
CLEC2B				LAP3	VNN2	TAGLN
CISD1				VAMP1	VAMP1	AC000032.7
PILRB				SPI1	OSBPL2	WDR41
AC000032.7				VNN2		LAP3
LAP3				GCAT		SPI1
SPI1				UBE2E3		VNN2
VNN2				NT5M		VAMP1
VAMP1				PRDX5		GCAT
OSBPL2				ABHD12		UBE2E3
GCAT				LRRC8B		SLC48A1
UBE2E3				CNTNAP2		P2RX1
SLC48A1				CTNNA1		KDELR2
P2RX1				HDDC2		UCP2
KDELR2				VAMP8		NT5M
UCP2				ZFAND2A		ZFAND2A
ZFAND2A				TPM2		PRDX5
NT5M				ENTPD4		LRRC8B
PRDX5				MED4		ABHD12
LRRC8B				TREML4		CNTNAP2
ABHD12				CDC16		C3AR1
CNTNAP2				SPATA5L1		CTNNA1
CTNNA1				C16orf67
C3AR1				TRAPPC4
COL18A1				NT5DC3
PPT1				KRT72
TYMP				ASNSD1
TPM2				NSFL1C
ENTPD4				NUDT18
MED4				HLA-DPB1
CAT				LAX1
AXIN1				TMEM51
CD300C				RPL14
VAMP8				BRWD1
TRAPPC4				TYMP
C19orf12				GOLGB1
CDC16				C4BPA
TREML4				SNORD14
SPATA5L1				CLEC4F
CNN2				DNAJC15
C16orf67				FOLR3
NT5DC3				ACCS
GOLGB1				CHPT1
KRT72				THNSL2
NUDT18				C9orf95
ASNSD1				SF1
PPM1F				WDR51B
RPL14				AXIN1
NSFL1C				KCNJ15
PLOD1				FLCN
HLA-DPB1				LRRC6
ANXA5				DHRS9
LAX1				CAT
TMEM51				MED16
TAP2				GIMAP5
TMEM63A				C17orf75
BRWD1				HLA-E
HDDC2				MPZL2
HEBP1				WARS
HLA-DRB5				CECR6
MGMT				TAP2
C4BPA				MTHFR
CHPT1				CARD9
EIF5				MGMT
SNORD14				COL18A1
CLEC4F				PHF11
DNAJC15				STAG3OS
ZNF213				CFD
C17orf75				ATPIF1
FOLR3				VNN3
LGALS9				GNB1L
ACCS				STK32C
MARCO				AF235103.4-3
NME1-NME2				C19orf12
WARS				C6orf129
SF1				DALRD3
CIB1				COQ5
GM2A				RBM6
THNSL2				ABHD10
WDR51B				TNFAIP6
ITGAX				LGALS9
C9orf95				SERPINB6
DHRS9				NCAPD2
ABCC5				ABCC5
RHD				B3GALT4
KCNJ15				C6orf192
LRRC6				FCRL5
FLCN				NUP43
MED16				CIB1
ANXA11				ORMDL3
FDFT1				KRT73
GIMAP5				H1F0
NCAPD2				ADAT1
EMR2				AC027176.22-1
AKAP10				VNN1
HLA-E				CCR1
GNLY				RNF167
KLHDC4				FRAT2
CC2D1B				EIF2B2
IL16				SURF6
ANPEP				GNAI3
THEM4				GSDMB
MPZL2				CSTB
CCR3				SYS1
CECR6				2006-03-01
CARD9				C5orf35
CDK5R1				PI16
RPA1				HLA-G
PHF11				KIAA0562
TNFAIP6				FBXL5
BTN3A2				PIK3IP1
AF235103.4-3				S100A12
ATPIF1				KTELC1
STAG3OS				SPSB2
CFD				SERPINE2
GNB1L				TFCP2
H1F0				CXCL16
STK32C				VPS28
C6orf129				HLA-F
LEMD3				CRELD2
GAA				HIGD2A
SEMA4A				C19orf33
NDUFA12				ELL
TRAPPC2L				C4orf18
DALRD3				TOM1
CHI3L2				LINS1
SMG5				DPYSL4
C14orf10				NSUN2
SEMA4G				TTC32
VNN3				ANAPC13
CBLN3				MRPL30
PSMB1				BCAT1
ZRANB1				SMAD5
COQ5				RAPGEF1
C19orf35				AL133404.8
RBM6				WBSCR27
DUSP18				PISD
ABHD10				HP
AC069513.28-3				OLFM1
ATP13A1				C1orf86
SERPINB6				GPR177
TRPC4AP				WDR18
HLA-F				ANKRD35
ANKRD10				ARID1A
TM9SF4				ACAD11
SLC25A29				SPG7
LRRC8C				LEMD3
KIAA0391				ERP27
SERPINE2				PIGN
VNN1				ANKRA2
B3GALT4				CCM2
CEP192				ATP13A1
C9orf46				C11orf75
GNAI3				ARTS-1
GRHPR				GATAD2A
CCM2				FDFT1
FCN1				KLHL8
PI16				EPHB4
ACP5				DUS2L
TOM1				MAP1LC3A
CCT8				C14orf10
C6orf192				IRX3
ORMDL3				PPP2R4
C21orf57				LRWD1
C7orf50				PLA2G4C
FCRL5				EIF5
NUP43				NLRP2
DSTYK				FECH
PIK3IP1				NICN1
2002-09-01				SMARCE1
LY86				ADCK2
TMEM9				FBXO28
SYTL2				HMGN4
ZHX2				UBE2I
C17orf44				OSBPL2
SUSD1				C10orf32
GSDMB				ADM
AC027176.22-1				SYTL2
ZMIZ2				BID
KRT73				ADK
ADAT1				DGCR8
FOXRED1				EPHX2
PISD				SUSD1
GPR177				ASGR2
CSTB				ANXA11
FECH				DAAM1
CCR1				MXRA7
HLA-G				UNC84B
ERICH1				MED19
FRAT2				CDK5R1
ASGR2				MANBA
HPS1				AKAP10
SURF6				ADORA3
ADK				LPIN1
ARRDC4				FAM43A
GPR162				KIAA0391
RNF167				LEPROT
EIF2B2				PIP5K2A
SYS1				Z85996.1-1
FCRL3				F5
SELL				CPA5
STAG3OS				FCRL3
ALDH3A2				RBL2
FBN2				C8orf13
SAMM50				ATOH8
HBZ				CRISPLD2
RPL13				PSMB1
HSPBAP1				GDE1
ZYX				POLR2J
ARFIP1				HEATR3
RNASE3				GLT25D1
SMOX				BARD1
BBS2				GPR162
SLC38A1				KIF1B
C5orf4				TRPC4AP
RNASE4				THEM4
SLC2A8				DBNDD1
RPL28				TAF1C
CDC42				ZNF696
CYBRD1				AC000032.7
MTHFR				SCAND1
2006-03-01				MX1
RNASE2				CYBRD1
EPSTI1				DSTYK
ACAD11				DARS
SPSB2				TUBB3
C19orf33				BEGAIN
NRG1				ALDH3A2
C1orf86				SLC20A1
C5orf35				SYNJ2
IRX3				NINJ2
MXRA7				ACER3
PGLYRP1				MT1F
RNF150				MON1B
LDLRAP1				TLR4
KIAA0562				LDLRAP1
DYNLT1				TMEM71
MYBPC3				SLC2A8
C16orf44				CTSL1
RAB4B				IL16
OLIG1				DNAJB6
VPS28				CTSB
TLR4				CSTA
ABCC3				MCM6
FBXL5				KRT23
NINJ2				CCR3
CTSH				BAG5
ZNF467				KLF12
S100A12				SENP2
POLR2J				C11orf17
IPO8				NRG1
AL138795.21-3				FAM164A
FAM164A				MAK
CRELD2				SPAG7
ALOX5AP				CTSS
MYBPH				C8orf40
TFCP2				CWF19L1
MT1X				OLIG1
TTC15				P2RX1
SLC22A16				YEATS4
RDH5				VAV3
LRRC25				SMG5
ECHDC2				NSUN4
CXCL16				RFWD3
TFAM				C3AR1
DPYSL4				ARPC5
RPUSD4				CTSC
GSTM4				STEAP4
HIGD2A				ALS2
ARID1A				FAM3B
MRPL30				DDX55
ELL				CDC42
CDH23				COPS3
C4orf18				KIAA0513
DCXR				SLC41A3
RNASE4				DAGLB
ABP1				L3MBTL2
MAK				CRAT
ACOX1				WDR11
NSUN2				COG1
CPA5				EHD4
LINS1				YWHAB
SCO2				PSMB9
AC116904.7				NMI
AL133404.8				ADARB2
EPHX2				PCCB
TTC32				ASNS
EPHB4				CAPN1
BID				C16orf61
CWF19L1				CMAH
RAPGEF1				TES
DDX11				DAPK1
ADORA3				MS4A6A
ANAPC13				COPB1
ERP27				SNX16
UBA7				AOAH
BCAT1				HPCAL4
C9orf156				SDHC
LEPROT				RAP1GDS1
VAV3				CPVL
SRPRB				AC005361.1
CLTB				ZHX2
SNRNP25				ARL16
GPX7				SPRYD4
TSPAN32				ZMIZ2
C10orf32				TRIM44
HP				ZRANB1
MFF				C20orf30
RAB24				HIATL1
CTSB				CEP192
EXOSC6				NDUFA12
SMAD5				TMED5
PIGN				KLHL9
HRK				RDH13
RDH13				C1orf183
BST1				PPP1R11
WBSCR27				SCP2
KIF1B				TPST1
MT2A				CCNL1
RNASE6				AP3B1
CDC34				ITIH4
OLFM1				SLC25A37
MON1B				SAMM50
YWHAB
SMARCE1
CAPN12
COPS3
DHRS1
ARHGEF19
CPVL
WDR18
DNASE2
ANKRD35
SNAP29
PVRL2
COG1
TMEM86B
SPG7
SCP2
PRKAR1A
SLC39A3
RPS23
FAM3B
BARD1
PHOSPHO2
SARS2
ANKRA2
CYP4V2
BLM
MT1F
AGPAT2
SYNJ2
FXYD5
CITED4
SLC25A37
GATAD2A
CARKL
RP1-21O18.1
AGA
ARTS-1
ITIH4
SH3BP1
VEZT
C11orf75
STEAP4
C7orf25
LACTB
ITGB2
CRSP3
PRMT6
ATOH8
TIPRL
KLHL8
DUS2L
LDHC
ARL16
MAP1LC3A
PIP5K2A
NICN1
SLC22A5
FCGR2B
UBE2I
PPP2R4
LRWD1
KIR2DS4
XKR3
PLA2G4C
CMAH
NLRP2
USF1
PSMB9
LY9
RPL12P2
CRISPLD2
VHL
MYOM1
RFWD3
ZYG11B
HMGN4
RALBP1
ADHFE1
ADCK2
DAPK1
UBE2Z
SYNE2
FBXO28
SF3A3
SP110
MPPE1
DARS
KTELC1
TNFSF12
C11orf17
PGP
UTP14C
CDC42SE1
PTTG1IP
HIATL1
LPIN1
DNAJB6
HSH2D
HLA-DOB
ADM
MAX
DGCR8
SERPINB1
OSBPL5
KRT23
SFXN4
CTSL1
L3MBTL3
CSTA
VPS53
DAAM1
DEGS1
OPTN
MAP3K11
MRPL53
CLECL1
IL11RA
NUDT14
MED19
FVT1
RAP1GDS1
GSR
PKIA
DDX5
MANBA
MT1E
F5
Z85996.1-1
MCM6
C8orf13
FAM43A
DBNDD1
PNKD
PNKP
POLR2C
C20orf72
KCNK17
MRPL52
TAF1C
RBL2
ZMAT5
HLA-DOA
NDUFS5
CLIP3
FHIT
ATP9A
TIAM2
ANKRD9
TSPAN4
GDE1
TNS1
BAG5
DIP2B
HEATR3
GLT25D1
DUSP14
ALS2
SCAND1
CTSG
DCAKD
ZNF696
WDR21A
MGST2
CTSC
